# Supplementary material for: Nitro­sonium nitrate (NO+NO3 −) structure solution using in situ single-crystal X-ray diffraction in a diamond anvil cell
Source: IUCrJ. 2021 Feb 5;8(Pt 2):208–14. doi: 10.1107/S2052252521000075 (PMC7924226; doi:10.1107/S2052252521000075)
Supplement: Supplementary file 1 [file m-08-00208-sup1.cif]

data_global
#=======================================================================

_audit_creation_method                   'Jana2006 Version : 10/09/2020'


# 1. PROCESSING SUMMARY (IUCr Office Use Only)

_journal_date_recd_electronic      2020-11-25
_journal_date_to_coeditor                ?
_journal_date_from_coeditor              ?
_journal_date_accepted     2021-01-04
_journal_date_printers_first             ?
_journal_date_printers_final             ?
_journal_date_proofs_out                 ?
_journal_date_proofs_in                  ?
_journal_coeditor_name                   ?
_journal_coeditor_code      LT5036SUP1
_journal_coeditor_notes
; ?
;
_journal_techeditor_code      M210007
_iucr_compatibility_tag          ACTA95
_journal_paper_category      FA
_journal_techeditor_notes
; ?
;
_journal_coden_ASTM                      ?
_journal_name_full                       'Acta Crystallographica Section C'
_journal_year                            ?
_journal_volume                          ?
_journal_issue                           ?
_journal_page_first                      ?
_journal_page_last                       ?
_journal_suppl_publ_number               ?
_journal_suppl_publ_pages                ?

#=======================================================================

# 2. SUBMISSION DETAILS

_publ_contact_author_name                ?
_publ_contact_author_address
; ?
;
_publ_contact_author_email               ?
_publ_contact_author_fax                 ?
_publ_contact_author_phone               ?

_publ_requested_journal                  'Acta Crystallographica Section C'
_publ_requested_category                 ?

_publ_contact_letter
; ?
;

#=======================================================================

# 3. TITLE AND AUTHOR LIST

_publ_section_title
; ?
;
_publ_section_title_footnote
; ?
;
loop_
 _publ_author_name
 _publ_author_footnote
 _publ_author_address
; ?      # name
;
; ?      # footnote
;
; ?      # address
;

#=======================================================================

# 4. TEXT

_publ_section_synopsis
; ?
;
_publ_section_abstract
; ?
;
_publ_section_comment
; ?
;
_publ_section_introduction
; ?
;
_publ_section_experimental
; ?
;
_publ_section_exptl_prep
; ?
;
_publ_section_exptl_refinement
; ?
;
_publ_section_exptl_solution
; ?
;
_publ_section_discussion
; ?
;
_publ_section_acknowledgements
; ?
;
_publ_section_references
;
Petricek, V., Dusek, M. & Palatinus L. (2014). Z. Kristallogr. 229(5), 345-352.

Palatinus L. & Chapuis G. (2007). J. Appl. Cryst. 40, 786-790.

# enable this reference if Diamond ver. 2 was used for visualization
#Brandenburg, K. (1999). DIAMOND. Version. 2.1c.
#Crystal Impact GbR, Bonn, Germany.

# enable this reference if Diamond ver. 3 was used for visualization
#Brandenburg, K. & Putz, H. (2005). DIAMOND Version 3.
#Crystal Impact GbR, Postfach 1251, D-53002 Bonn, Germany.

# enable this reference if SIR97 was used for solving of the structure
#Altomare, A., Burla, M. C., Camalli, M., Cascarano, G., Giacovazzo, C.,
#Guagliardi, A., Moliterni, A. G. G., Polidori, G., Spagna, R. (1997).
#SIR97. A Package for Crystal Structure Solution by Direct Methods
#and Refinement, Bari, Rome, Italy.

# use this reference if SIR2002 was used for solving of the structure
#Burla, M.C., Camalli, M., Carrozzini, B., Cascarano, G., Giacovazzo, C.,
#Polidori, G., Spagna, R.
#SIR2002: the program, J. Appl. Cryst, (2003). 36, 1103


# use this reference if SIR2011 was used for solving of the structure
#Burla, M.C., Caliandro, R., Camalli, M., Carrozzini, B., Cascarano,
#G.L., Giacovazzo, C., Mallamo. M., Mazzone, A., Polidori, G., Spagna, R.
#SIR2011: a new package for crystal structure determination and refinement,
#J.Appl.Cryst. (2012) 45, 357-361

# enable this reference if bond valences were calculated
#Brown, I. D. (1996). J. Appl. Cryst. 29, 479-480.

# enable this reference if Xshape wase used for crystal shape refinement
#Stoe & Cie (1998). X-SHAPE. Stoe & Cie, Darmstadt, Germany.


# enable this reference if Flack coefficient was refined
#Flack, H. D. (1983). Acta Cryst. A39, 876-881.
;
_publ_section_figure_captions
; ?
;
_publ_section_table_legends
; ?
;

#=======================================================================
data_I
#=======================================================================

# 5. CHEMICAL DATA

_chemical_name_systematic
; ?
;
_chemical_name_common                    ?
_chemical_formula_moiety                 ?
_chemical_formula_structural             ?
_chemical_formula_analytical             ?
_chemical_formula_iupac                  ?
_chemical_formula_sum                    'N2 O4'
_chemical_formula_weight                 92
_chemical_melting_point                  ?
_chemical_compound_source                ?
_chemical_absolute_configuration         .

#=======================================================================

# 6. CRYSTAL DATA

_symmetry_cell_setting                   monoclinic
_symmetry_space_group_name_H-M           'P 1 21/m 1'
_symmetry_space_group_name_Hall          '-P 2yb'
_symmetry_Int_Tables_number              11

loop_
 _space_group_symop_id
 _space_group_symop_operation_xyz
 1   x,y,z
 2   -x,y+1/2,-z
 3   -x,-y,-z
 4   x,-y+1/2,z

_cell_length_a                           4.242(2)
_cell_length_b                           4.595(4)
_cell_length_c                           4.638(2)
_cell_angle_alpha                        90
_cell_angle_beta                         94.70(4)
_cell_angle_gamma                        90
_cell_volume                             90.08(10)

loop_
 _twin_individual_id
 _twin_individual_mass_fraction_refined
 _twin_individual_twin_matrix_11
 _twin_individual_twin_matrix_12
 _twin_individual_twin_matrix_13
 _twin_individual_twin_matrix_21
 _twin_individual_twin_matrix_22
 _twin_individual_twin_matrix_23
 _twin_individual_twin_matrix_31
 _twin_individual_twin_matrix_32
 _twin_individual_twin_matrix_33
 ? ? ? ? ? ? ? ? ? ? ?

_cell_formula_units_Z                    2

_cell_measurement_reflns_used            113
_cell_measurement_theta_min              2.76
_cell_measurement_theta_max              16.28
_cell_measurement_temperature            293
_cell_special_details
; ?
;

_exptl_crystal_density_diffrn            3.3921
_exptl_crystal_density_meas              ?
_exptl_crystal_density_method            ?
_exptl_crystal_F_000                     92

_exptl_absorpt_coefficient_mu            0.084
_exptl_crystal_description               "Single crystal of NO+NO3- obtained by laser-heating N2O at 37 GPa in a diamond anvil cell"
_exptl_crystal_size_max                  ?
_exptl_crystal_size_mid                  ?
_exptl_crystal_size_min                  ?
_exptl_crystal_size_rad                  ?
_exptl_crystal_colour                    ?
_exptl_absorpt_correction_type           'multi-scan'
_exptl_absorpt_process_details
;
CrysAlisPro 1.171.40.55a (Rigaku Oxford Diffraction, 2019)
Empirical absorption correction using spherical harmonics,
 implemented in SCALE3 ABSPACK scaling algorithm.
;
_exptl_absorpt_correction_T_min          0.27
_exptl_absorpt_correction_T_max          1
loop_
 _exptl_crystal_face_index_h
 _exptl_crystal_face_index_k
 _exptl_crystal_face_index_l
 _exptl_crystal_face_perp_dist
 ? ? ? ?

#=======================================================================

# 7. EXPERIMENTAL DATA

_exptl_special_details                   ?

_diffrn_ambient_temperature              293
_diffrn_source                           'synchrotron'
_diffrn_source_power                     ?
_diffrn_source_voltage                   ?
_diffrn_source_current                   ?
_diffrn_radiation_type                   synchrotron
_diffrn_radiation_source                 ?
_diffrn_radiation_wavelength             0.2891
_diffrn_radiation_monochromator          'synchrotron'
_diffrn_measurement_device               'four-circle diffractometer'
_diffrn_measurement_device_type          'esperanto-CrysAlisPro-abstract goniometer imported esperanto images'
_diffrn_detector                         'CCD plate'
_diffrn_detector_area_resol_mean         ?
_diffrn_measurement_method               '\w scans'
_diffrn_measurement_specimen_support     ?

_diffrn_reflns_number                    546
_diffrn_reflns_theta_min                 2.66
_diffrn_reflns_theta_max                 17.42
_diffrn_reflns_theta_full                11.6
_diffrn_measured_fraction_theta_max      0.32
_diffrn_measured_fraction_theta_full     0.52
_diffrn_reflns_av_R_equivalents          0.038
_diffrn_reflns_av_unetI/netI             0.0601
_diffrn_reflns_limit_h_min               -8
_diffrn_reflns_limit_h_max               8
_diffrn_reflns_limit_k_min               -4
_diffrn_reflns_limit_k_max               5
_diffrn_reflns_limit_l_min               -9
_diffrn_reflns_limit_l_max               9
_diffrn_reflns_reduction_process         ?

_diffrn_standards_number                 ?
_diffrn_standards_interval_count         ?
_diffrn_standards_interval_time          ?
_diffrn_standards_decay_%                ?
loop_
_diffrn_standard_refln_index_h
_diffrn_standard_refln_index_k
_diffrn_standard_refln_index_l
  ? ? ?

_diffrn_radiation_probe                  X-ray

#=======================================================================

# 8. REFINEMENT DATA

_refine_special_details
; ?
;

_reflns_number_total                     288
_reflns_number_gt                        154
_reflns_threshold_expression             'I>3\s(I)'

_refine_ls_structure_factor_coef         F
_refine_ls_R_factor_gt                   0.0699
_refine_ls_wR_factor_gt                  0.0701
_refine_ls_R_factor_all                  0.0965
_refine_ls_wR_factor_ref                 0.0785
_refine_ls_goodness_of_fit_ref           1.49
_refine_ls_goodness_of_fit_gt            1.86
_refine_ls_restrained_S_gt               ?
_refine_ls_restrained_S_all              ?
_refine_ls_number_reflns                 288
_refine_ls_number_parameters             17
_refine_ls_number_restraints             0
_refine_ls_number_constraints            0
_refine_ls_weighting_scheme              sigma
_refine_ls_weighting_details             'w=1/(\s^2^(F)+0.0001F^2^)'
_refine_ls_hydrogen_treatment            ?
_refine_ls_shift/su_max                  0.0401
_refine_ls_shift/su_mean                 0.0096
_refine_diff_density_max                 0.50
_refine_diff_density_min                 -0.53
_refine_ls_extinction_method             'none'
_refine_ls_extinction_coef               ?
_refine_ls_extinction_expression         ?
_refine_ls_abs_structure_details         ?
_refine_ls_abs_structure_Flack           ?
_refine_ls_abs_structure_Rogers          ?

loop_
 _atom_type_symbol
 _atom_type_scat_dispersion_real
 _atom_type_scat_dispersion_imag
 _atom_type_scat_source
 N   -0.0011  0.0004
 'International Tables Vol C tables 4.2.6.8 and 6.1.1.1'
 O   -0.0010  0.0008
 'International Tables Vol C tables 4.2.6.8 and 6.1.1.1'

_computing_data_collection
 'CrysAlisPro 1.171.40.55a (Rigaku OD, 2019)'
_computing_cell_refinement
 'CrysAlisPro 1.171.40.55a (Rigaku OD, 2019)'
_computing_data_reduction
 'CrysAlisPro 1.171.40.55a (Rigaku OD, 2019)'
_computing_structure_solution            ?
_computing_structure_refinement          ?
_computing_molecular_graphics            ?
_computing_publication_material          ?

loop_
 _restr_distance_atom_site_label_1
 _restr_distance_site_symmetry_1
 _restr_distance_atom_site_label_2
 _restr_distance_site_symmetry_2
 _restr_distance_target
 _restr_distance_target_weight_param
 ? ? ? ? ? ?

loop_
 _restr_angle_atom_site_label_1
 _restr_angle_site_symmetry_1
 _restr_angle_atom_site_label_2
 _restr_angle_site_symmetry_2
 _restr_angle_atom_site_label_3
 _restr_angle_site_symmetry_3
 _restr_angle_target
 _restr_angle_target_weight_param
 ? ? ? ? ? ? ? ?

loop_
 _restr_torsion_atom_site_label_1
 _restr_torsion_site_symmetry_1
 _restr_torsion_atom_site_label_2
 _restr_torsion_site_symmetry_2
 _restr_torsion_atom_site_label_3
 _restr_torsion_site_symmetry_3
 _restr_torsion_atom_site_label_4
 _restr_torsion_site_symmetry_4
 _restr_torsion_angle_target
 _restr_torsion_weight_param
 ? ? ? ? ? ? ? ? ? ?

loop_
 _restr_equal_distance_atom_site_label_1
 _restr_equal_distance_site_symmetry_1
 _restr_equal_distance_atom_site_label_2
 _restr_equal_distance_site_symmetry_2
 _restr_equal_distance_class_class_id
 _restr_equal_distance_class_target_weight_param
 ? ? ? ? ? ?

loop_
 _restr_equal_angle_atom_site_label_1
 _restr_equal_angle_site_symmetry_1
 _restr_equal_angle_atom_site_label_2
 _restr_equal_angle_site_symmetry_2
 _restr_equal_angle_atom_site_label_3
 _restr_equal_angle_site_symmetry_3
 _restr_equal_angle_class_class_id
 _restr_equal_angle_class_target_weight_param
 ? ? ? ? ? ? ? ?

loop_
 _restr_equal_torsion_atom_site_label_1
 _restr_equal_torsion_site_symmetry_1
 _restr_equal_torsion_atom_site_label_2
 _restr_equal_torsion_site_symmetry_2
 _restr_equal_torsion_atom_site_label_3
 _restr_equal_torsion_site_symmetry_3
 _restr_equal_torsion_atom_site_label_4
 _restr_equal_torsion_site_symmetry_4
 _restr_equal_torsion_class_class_id
 _restr_equal_torsion_class_target_weight_param
 ? ? ? ? ? ? ? ? ? ?


#=======================================================================

# 9. ATOMIC COORDINATES AND DISPLACEMENT PARAMETERS

loop_
 _atom_site_label
 _atom_site_type_symbol
 _atom_site_fract_x
 _atom_site_fract_y
 _atom_site_fract_z
 _atom_site_adp_type
 _atom_site_U_iso_or_equiv
 _atom_site_site_symmetry_multiplicity
 _atom_site_occupancy
 _atom_site_calc_flag
 _atom_site_refinement_flags
 _atom_site_disorder_assembly
 _atom_site_disorder_group
  N2 N 0.1702(8) 0.25 0.6797(7) Uiso 0.0166(7) 2 1 d . . .
  O2 O 0.0598(6) 0.25 0.8765(5) Uiso 0.0156(6) 2 1 d . . .
  O3 O 0.3853(4) 0.0155(9) 0.2380(4) Uiso 0.0158(5) 4 1 d . . .
  N1 N 0.5250(8) 0.25 0.2645(7) Uiso 0.0151(7) 2 1 d . . .
  O1 O 0.8185(6) 0.25 0.3180(6) Uiso 0.0138(6) 2 1 d . . .

loop_
 _atom_site_aniso_label
 _atom_site_aniso_type_symbol
 _atom_site_aniso_U_11
 _atom_site_aniso_U_22
 _atom_site_aniso_U_33
 _atom_site_aniso_U_12
 _atom_site_aniso_U_13
 _atom_site_aniso_U_23
 ? ? ? ? ? ? ? ?

loop_
 _jana_atom_site_ADP_C_label
 _jana_atom_site_ADP_C_type_symbol
 _jana_atom_site_ADP_C_111
 _jana_atom_site_ADP_C_112
 _jana_atom_site_ADP_C_113
 _jana_atom_site_ADP_C_122
 _jana_atom_site_ADP_C_123
 _jana_atom_site_ADP_C_133
 _jana_atom_site_ADP_C_222
 _jana_atom_site_ADP_C_223
 _jana_atom_site_ADP_C_233
 _jana_atom_site_ADP_C_333
 ? ? ? ? ? ? ? ? ? ? ? ?

loop_
 _jana_atom_site_ADP_D_label
 _jana_atom_site_ADP_D_type_symbol
 _jana_atom_site_ADP_D_1111
 _jana_atom_site_ADP_D_1112
 _jana_atom_site_ADP_D_1113
 _jana_atom_site_ADP_D_1122
 _jana_atom_site_ADP_D_1123
 _jana_atom_site_ADP_D_1133
 _jana_atom_site_ADP_D_1222
 _jana_atom_site_ADP_D_1223
 _jana_atom_site_ADP_D_1233
 _jana_atom_site_ADP_D_1333
 _jana_atom_site_ADP_D_2222
 _jana_atom_site_ADP_D_2223
 _jana_atom_site_ADP_D_2233
 _jana_atom_site_ADP_D_2333
 _jana_atom_site_ADP_D_3333
 ? ? ? ? ? ? ? ? ? ? ? ? ? ? ? ? ?

loop_
 _jana_atom_site_ADP_E_label
 _jana_atom_site_ADP_E_type_symbol
 _jana_atom_site_ADP_E_11111
 _jana_atom_site_ADP_E_11112
 _jana_atom_site_ADP_E_11113
 _jana_atom_site_ADP_E_11122
 _jana_atom_site_ADP_E_11123
 _jana_atom_site_ADP_E_11133
 _jana_atom_site_ADP_E_11222
 _jana_atom_site_ADP_E_11223
 _jana_atom_site_ADP_E_11233
 _jana_atom_site_ADP_E_11333
 _jana_atom_site_ADP_E_12222
 _jana_atom_site_ADP_E_12223
 _jana_atom_site_ADP_E_12233
 _jana_atom_site_ADP_E_12333
 _jana_atom_site_ADP_E_13333
 _jana_atom_site_ADP_E_22222
 _jana_atom_site_ADP_E_22223
 _jana_atom_site_ADP_E_22233
 _jana_atom_site_ADP_E_22333
 _jana_atom_site_ADP_E_23333
 _jana_atom_site_ADP_E_33333
 ? ? ? ? ? ? ? ? ? ? ? ? ? ? ? ? ? ? ? ? ? ? ?

loop_
 _jana_atom_site_ADP_F_label
 _jana_atom_site_ADP_F_type_symbol
 _jana_atom_site_ADP_F_111111
 _jana_atom_site_ADP_F_111112
 _jana_atom_site_ADP_F_111113
 _jana_atom_site_ADP_F_111122
 _jana_atom_site_ADP_F_111123
 _jana_atom_site_ADP_F_111133
 _jana_atom_site_ADP_F_111222
 _jana_atom_site_ADP_F_111223
 _jana_atom_site_ADP_F_111233
 _jana_atom_site_ADP_F_111333
 _jana_atom_site_ADP_F_112222
 _jana_atom_site_ADP_F_112223
 _jana_atom_site_ADP_F_112233
 _jana_atom_site_ADP_F_112333
 _jana_atom_site_ADP_F_113333
 _jana_atom_site_ADP_F_122222
 _jana_atom_site_ADP_F_122223
 _jana_atom_site_ADP_F_122233
 _jana_atom_site_ADP_F_122333
 _jana_atom_site_ADP_F_123333
 _jana_atom_site_ADP_F_133333
 _jana_atom_site_ADP_F_222222
 _jana_atom_site_ADP_F_222223
 _jana_atom_site_ADP_F_222233
 _jana_atom_site_ADP_F_222333
 _jana_atom_site_ADP_F_223333
 _jana_atom_site_ADP_F_233333
 _jana_atom_site_ADP_F_333333
 ? ? ? ? ? ? ? ? ? ? ? ? ? ? ? ? ? ? ? ? ? ? ? ? ? ? ? ? ? ?


#=======================================================================

# 10. MOLECULAR GEOMETRY


loop_
 _geom_bond_atom_site_label_1
 _geom_bond_atom_site_label_2
 _geom_bond_site_symmetry_1
 _geom_bond_site_symmetry_2
 _geom_bond_distance
 _geom_bond_publ_flag
  N2 O2 . . 1.059(4) ?
  O3 O3 . 4_555 2.155(7) ?
  O3 N1 . . 1.231(5) ?
  O3 O1 . . 2.136(4) ?
  N1 O1 . . 1.249(4) ?

loop_
 _geom_angle_atom_site_label_1
 _geom_angle_atom_site_label_2
 _geom_angle_atom_site_label_3
 _geom_angle_site_symmetry_1
 _geom_angle_site_symmetry_2
 _geom_angle_site_symmetry_3
 _geom_angle
 _geom_angle_publ_flag
  O3 O3 N1 4_555 . . 28.93(17) ?
  O3 O3 O1 4_555 . . 59.71(12) ?
  N1 O3 O1 . . . 30.78(14) ?
  O3 N1 O3 . . 4_555 122.1(3) ?
  O3 N1 O1 . . . 118.93(18) ?
  O3 N1 O1 4_555 . . 118.93(18) ?
  O3 O1 O3 . . 4_555 60.58(17) ?
  O3 O1 N1 . . . 30.29(11) ?
  O3 O1 N1 4_555 . . 30.29(11) ?

loop_
 _geom_torsion_atom_site_label_1
 _geom_torsion_atom_site_label_2
 _geom_torsion_atom_site_label_3
 _geom_torsion_atom_site_label_4
 _geom_torsion_site_symmetry_1
 _geom_torsion_site_symmetry_2
 _geom_torsion_site_symmetry_3
 _geom_torsion_site_symmetry_4
 _geom_torsion
 _geom_torsion_publ_flag
 ? ? ? ? ? ? ? ? ? ?

loop_
 _geom_hbond_atom_site_label_D
 _geom_hbond_atom_site_label_H
 _geom_hbond_atom_site_label_A
 _geom_hbond_site_symmetry_D
 _geom_hbond_site_symmetry_H
 _geom_hbond_site_symmetry_A
 _geom_hbond_distance_DH
 _geom_hbond_distance_HA
 _geom_hbond_distance_DA
 _geom_hbond_angle_DHA
 _geom_hbond_publ_flag
 ? ? ? ? ? ? ? ? ? ? ?


#=======================================================================

# 11. STRUCTURE-FACTOR LIST

loop_
 _refln_index_h
 _refln_index_k
 _refln_index_l
 _refln_F_squared_calc
 _refln_F_squared_meas
 _refln_F_squared_sigma
 _refln_observed_status
   0   0   2 1568.70 1552.71   13.90 o
   0   0   3   28.63   24.43    2.25 o
   0   0   4   35.70   39.77    3.22 o
   0   0   5   33.54   33.83    3.03 o
   0   0   6    4.42    6.80    1.39 o
   0   0   7    0.47    2.24    1.02 <
   0   0   8    3.04    4.01    1.43 <
   0   0   9    5.41    6.47    1.81 o
   0   1   2  134.15  134.91    4.09 o
   0   1   3  120.87  129.89    3.73 o
   0   1   4    3.26    2.23    0.68 o
   0   1   5   20.57   21.05    1.74 o
   0   1   6    0.85    0.61    0.43 <
   0   1   7    0.00    1.24    0.88 <
   0   1   8    0.54    0.74    0.58 <
   0   1   9    0.02   -0.55    0.73 <
   0   2   5   80.28   73.32    5.06 o
   0   2   6   25.33   21.66    2.93 o
   0   2   7   12.65   12.31    1.90 o
   0   2   8    3.79    3.71    1.32 <
   0   3   6    0.02    0.39    0.83 <
   0   3   8    1.12    1.37    1.69 <
   1   0  -9    7.17   13.70    3.94 o
   1   0  -8    6.18    6.78    1.57 o
   1   0  -7    6.37    6.55    1.37 o
   1   0  -6  102.36  103.07    4.88 o
   1   0  -5    4.77    4.63    1.10 o
   1   0  -4  510.99  554.60    9.79 o
   1   0  -3   22.36   25.01    1.54 o
   1   0  -2  702.50  776.46    6.69 o
   1   0   1   99.88   81.24    3.22 o
   1   0   2   34.93   31.39    2.30 o
   1   0   3   54.91   42.88    3.14 o
   1   0   4   22.25   19.61    2.45 o
   1   0   5  115.56   92.62    5.95 o
   1   0   6    3.35    2.84    0.94 o
   1   0   7   26.54   26.59    3.30 o
   1   0   8    3.21    3.52    1.18 <
   1   1  -9    2.40    4.73    1.55 o
   1   1  -8    1.59    1.16    0.80 <
   1   1  -7    6.46    6.55    1.16 o
   1   1  -6    9.20    7.51    1.22 o
   1   1  -5    0.85    1.32    0.55 <
   1   1  -4    0.33    0.28    0.26 <
   1   1  -3   18.55   16.06    1.28 o
   1   1   0    4.68    5.41    0.94 o
   1   1   1  168.27  171.95    4.71 o
   1   1   2   28.61   30.40    2.29 o
   1   1   3    3.69    3.14    0.83 o
   1   1   4    5.36    6.15    1.04 o
   1   1   5    0.38    0.81    0.42 <
   1   1   6    5.10    6.97    1.36 o
   1   1   7    5.57    6.20    1.37 o
   1   1   8    0.05    0.28    0.44 <
   1   2  -9    5.56    7.25    2.86 <
   1   2  -8    4.02    3.05    1.30 <
   1   2  -7    1.49    1.19    0.55 <
   1   2  -6    3.20    2.38    0.84 <
   1   2  -5    2.34    2.34    0.99 <
   1   2   2  141.75  127.82    5.99 o
   1   2   3   82.60   85.91    4.85 o
   1   2   4    8.59    6.87    1.41 o
   1   2   5    0.70    0.39    0.42 <
   1   2   6    1.33    1.02    0.56 <
   1   2   7    0.23    1.57    0.84 <
   1   3  -7    1.40    1.21    0.85 <
   1   3   4   13.20   14.74    3.14 o
   1   3   5    0.04    0.00    0.63 <
   1   3   6    9.36    9.03    2.18 o
   1   3   7    2.95    2.59    1.50 <
   2   0  -8   28.06   31.78    4.70 o
   2   0  -7    3.27    5.31    1.10 o
   2   0  -6    9.75    7.72    1.11 o
   2   0  -5    0.19    0.16    0.03 o
   2   0  -4    1.83    1.32    0.53 <
   2   0  -3    0.84    1.40    0.41 o
   2   0   0   38.64   41.83    2.14 o
   2   0   1 1353.67 1436.81   16.96 o
   2   0   2    4.76    3.35    0.85 o
   2   0   3  190.40  183.04    6.84 o
   2   0   4   17.02   15.36    2.28 o
   2   0   5    0.98    3.68    1.69 <
   2   0   6   20.69   18.93    3.20 o
   2   0   7    0.22    0.11    0.28 <
   2   1  -8    0.06    0.42    0.95 <
   2   1  -7    2.51    3.08    0.98 o
   2   1  -6    1.37    1.69    0.62 <
   2   1  -5   26.48   25.95    1.98 o
   2   1  -4    5.54    2.33    0.78 <
   2   1  -1   12.64   19.67    1.25 o
   2   1   0   29.59   28.94    1.90 o
   2   1   1   16.31   13.60    1.64 o
   2   1   2   14.41   16.83    1.90 o
   2   1   3   53.63   52.79    4.03 o
   2   1   4    4.09    2.94    0.63 o
   2   1   5    3.38    2.57    0.74 o
   2   1   6    0.28    0.49    0.64 <
   2   1   7    0.07   -0.49    0.58 <
   2   2  -9    1.08    2.24    1.50 <
   2   2  -8    4.53    6.83    2.63 <
   2   2  -7    7.41    4.90    1.20 o
   2   2  -6    1.25    0.41    0.20 <
   2   2   0    0.99    1.29    0.63 <
   2   2   1    8.65    9.48    1.69 o
   2   2   2    4.78    4.19    1.05 o
   2   2   3   12.98   12.30    1.92 o
   2   2   4   31.60   28.46    3.51 o
   2   2   5   56.00   64.00    5.52 o
   2   2   6   39.42   45.00    4.61 o
   2   2   7   25.57   31.94    4.35 o
   2   3  -9    0.03   -0.20    0.93 <
   2   3   3   30.10   23.45    3.40 o
   2   3   4    0.13    0.56    0.50 <
   2   3   5    3.58    2.40    1.01 <
   2   3   6    0.44    0.47    0.75 <
   3   0  -7    2.00    1.41    0.70 <
   3   0  -6    0.28    0.33    0.18 <
   3   0  -5   69.92   65.54    4.95 o
   3   0  -4    0.10    0.52    0.39 <
   3   0  -1  151.63  124.45    4.72 o
   3   0   0   29.23   37.13    2.56 o
   3   0   1    1.53    1.93    0.70 <
   3   0   2   50.22   54.30    3.84 o
   3   0   3    2.84    4.17    1.24 o
   3   0   4    1.93    1.29    0.90 <
   3   0   5    0.76    0.98    0.74 <
   3   0   6   31.93   24.76    4.14 o
   3   1  -8    1.28    3.72    1.58 <
   3   1  -7    0.34    0.33    0.29 <
   3   1  -6    1.51    1.64    0.70 <
   3   1  -5    0.60    0.30    0.26 <
   3   1  -1   81.39   75.31    3.46 o
   3   1   0   26.57   32.71    2.26 o
   3   1   1    6.17    3.62    0.97 o
   3   1   2    0.11    0.10    0.35 <
   3   1   3    0.23    0.84    0.59 <
   3   1   4   17.97   16.90    2.63 o
   3   1   5    3.46    4.25    1.23 o
   3   1   6    4.92    5.11    1.42 o
   3   2  -8    1.68    1.78    1.72 <
   3   2  -7   13.84   16.20    3.11 o
   3   2  -6    0.18    0.72    0.38 <
   3   2  -5    0.31    0.58    0.32 <
   3   2  -4   11.05   12.16    1.30 o
   3   2  -1   33.53   29.44    2.62 o
   3   2   1  206.61  211.19    6.83 o
   3   2   2  248.27  237.32    9.47 o
   3   2   3   90.84  102.74    6.77 o
   3   2   4   36.01   48.49    4.53 o
   3   2   5   24.50   33.27    3.96 o
   3   2   6    0.09    0.54    0.82 <
   3   3   1   11.48   10.47    2.30 o
   3   3   2    2.21    2.60    1.19 <
   3   3   3    1.24    1.15    0.68 <
   3   3   4   19.59   16.89    2.96 o
   3   3   5    6.81    6.34    2.03 o
   3   4   4    0.42    0.61    0.73 <
   4   0  -6    0.04    0.01    0.13 <
   4   0  -3   10.42    6.08    0.76 o
   4   0  -2   10.39    6.80    1.05 o
   4   0  -1   11.74   17.01    2.44 o
   4   0   1    8.49    8.15    1.53 o
   4   0   2  153.67  151.12    7.39 o
   4   0   3   10.81   13.36    2.35 o
   4   0   4   44.35   55.83    5.51 o
   4   0   5    0.26    1.07    0.82 <
   4   1  -7    2.58    6.39    1.82 o
   4   1  -6    0.11   -0.14    0.41 <
   4   1  -2    0.70    1.28    0.56 <
   4   1  -1    0.03   -0.03    0.07 <
   4   1   0   38.93   39.13    3.11 o
   4   1   1   15.51   11.29    2.15 o
   4   1   2    8.72    8.59    2.02 o
   4   1   3    4.69    5.05    1.44 o
   4   1   4    0.00    0.04    0.20 <
   4   1   5    1.87    1.54    0.82 <
   4   2  -3   57.30   48.38    2.35 o
   4   2  -2  181.19  173.98    6.61 o
   4   2  -1   50.65   51.19    3.10 o
   4   2   0   47.11   45.61    3.05 o
   4   2   1   22.52   23.25    2.61 o
   4   2   2    0.17    0.20    0.26 <
   4   2   3   10.51   17.86    3.34 o
   4   2   4    1.66    1.46    0.90 <
   4   3  -2    1.98    1.01    0.40 <
   4   3  -1    4.74    3.44    0.98 o
   4   3   0   27.18   25.10    3.13 o
   4   3   1   25.30   24.41    2.72 o
   4   3   2    6.56    4.08    1.23 o
   4   3   3   10.98    9.69    2.26 o
   4   3   4    0.00   -0.07    0.76 <
   4   4   1    4.10    4.14    1.56 <
   4   4   2   57.36   62.44    7.00 o
   4   4   3    5.15    4.72    1.67 <
   4   4   4   19.96   24.83    4.41 o
   5   0  -3    9.59    7.75    1.46 o
   5   0  -1   17.59   11.07    2.65 o
   5   0   1    1.09    0.42    0.75 <
   5   0   2    0.05   -0.18    0.47 <
   5   0   3    1.00    2.28    0.88 <
   5   0   4    0.03    0.02    0.80 <
   5   1  -3    9.45    4.64    0.77 o
   5   1  -2    2.04    2.45    0.98 <
   5   1  -1    2.78    2.81    0.78 o
   5   1   0    0.11    0.16    0.49 <
   5   1   1    4.40    2.32    0.97 <
   5   1   2    4.18    5.22    1.56 o
   5   1   3    0.48    0.05    0.44 <
   5   1   4    5.33    9.41    2.08 o
   5   2  -3    1.05    0.57    0.29 <
   5   2  -2    0.26    0.53    0.45 <
   5   2  -1    0.12    0.60    0.46 <
   5   2   0    8.73    9.86    1.72 o
   5   2   1   12.02   14.17    2.36 o
   5   2   2   38.03   46.12    4.75 o
   5   2   3   27.37   44.01    5.09 o
   5   2   4   18.64   28.83    4.40 o
   5   3  -2    0.57    0.54    0.27 <
   5   3  -1    7.92    4.22    1.45 <
   5   3   0    0.82    1.23    0.72 <
   5   3   1    0.18    0.65    1.25 <
   5   3   2    0.89    1.18    0.73 <
   5   3   3    0.12    0.36    0.71 <
   5   4  -1    7.40    4.93    1.18 o
   5   4   0   12.84   13.57    2.31 o
   5   4   1    0.31    0.15    0.07 <
   5   4   2    0.01   -0.31    0.61 <
   5   4   3    0.73    0.19    0.51 <
   6   0  -4    1.46    0.70    0.59 <
   6   0  -3    0.46    0.74    0.43 <
   6   0  -2    3.51    3.14    1.03 o
   6   0  -1    0.04    0.15    0.31 <
   6   0   0    2.90    3.98    1.47 <
   6   0   2    1.87    3.21    1.74 <
   6   1  -3    1.42    2.13    0.87 <
   6   1  -2    3.57    4.66    1.38 o
   6   1  -1    0.25    0.24    0.11 <
   6   1   0    4.96    7.02    1.56 o
   6   1   1    7.94    9.73    2.88 o
   6   1   2    0.03   -0.08    0.50 <
   6   1   3    1.45    0.52    1.02 <
   6   2  -2   24.60   19.63    1.92 o
   6   2  -1   32.56   30.72    2.80 o
   6   2   0   16.46   23.32    2.68 o
   6   2   1    2.64    3.50    1.15 o
   6   2   2    6.85    9.81    2.11 o
   6   3  -2    0.41    0.23    0.44 <
   6   3  -1    0.91    0.37    0.25 <
   6   3   0    0.67    0.68    0.48 <
   6   3   1    7.53    6.38    1.54 o
   6   3   2    0.68    0.73    0.80 <
   6   4  -2    2.16    1.05    0.62 <
   6   4  -1    0.00   -0.32    0.47 <
   6   4   0    1.81    1.01    0.73 <
   6   4   1   10.50    6.36    1.79 o
   6   4   2    1.14    1.28    0.90 <
   6   5   0    4.45    2.83    0.98 <
   6   5   1    2.49    2.72    1.32 <
   7   0  -3   18.41   20.67    2.78 o
   7   0  -2    5.24    5.21    1.39 o
   7   0  -1   53.06   53.45    5.05 o
   7   0   0    5.55    7.14    2.17 o
   7   0   1   26.55   32.93    4.70 o
   7   0   2    0.01    0.00    0.47 <
   7   1  -2    0.01    0.72    0.70 <
   7   1  -1    1.11    1.36    0.95 <
   7   1   0    1.13    1.90    1.01 <
   7   1   1    0.08    0.36    0.27 <
   7   1   2    8.38   13.07    2.67 o
   7   2  -2    1.63    1.57    0.96 <
   7   2  -1    4.37    6.34    1.56 o
   7   2   0    0.37    0.92    0.56 <
   7   2   1    0.33    0.61    0.72 <
   7   2   2    3.47    7.08    1.91 o
   7   3  -1    0.49    0.20    0.70 <
   7   3   0    0.02    0.19    0.42 <
   7   3   1    0.33    1.40    0.97 <
   7   4   0    2.90    2.21    0.97 <
   7   4   1   13.72   19.49    3.64 o
   7   5   0    1.72    1.31    0.84 <
   8   0  -1    0.84    0.96    0.85 <
   8   0   0    0.34    0.86    0.81 <
   8   1  -1    0.54    1.51    1.02 <
   8   1   0    1.82    3.15    1.54 <
   8   1   1    0.23    0.31    0.44 <
   8   2  -1    1.14    0.49    0.85 <
   8   2   1    0.52    0.97    0.90 <
   8   3   0    0.73    0.84    0.70 <

loop_
 _twin_refln_datum_id
 _twin_refln_individual_id
 _twin_refln_index_h
 _twin_refln_index_k
 _twin_refln_index_l
 _twin_refln_F_squared_calc
 _twin_refln_F_squared_meas
 _twin_refln_F_squared_sigma
 _twin_refln_include_status
 ? ? ? ? ? ? ? ? ?

# start Validation Reply Form
_vrf_ATOM007_I
;
PROBLEM: _atom_site_aniso_label is missing
RESPONSE: On account of the low reflections over parameters, the ADP 
parameter could only be refined isotropically, and not anisotropically.
;
_vrf_PLAT029_I
;
PROBLEM: _diffrn_measured_fraction_theta_full value Low .      0.520 Why?  
RESPONSE: This measurement was performed at high pressure which, due to 
the high pressure apparatus, limits the theta range. Indeed, the diamond 
anvil cell metallic body typically shadows more than 60% of the reflections.
;
_vrf_PLAT992_I
;
PROBLEM: Repd & Actual _reflns_number_gt Values Differ by         39 Check 
RESPONSE: These reflections were removed as they overlap with diamond anvil 
reflections or fall within the "shadow" of the dimaond anvil cell.
;
# end Validation Reply Form
